# Supplementary material for: Bioactive Properties of Tagetes erecta Edible Flowers: Polyphenol and Antioxidant Characterization and Therapeutic Activity against Ovarian Tumoral Cells and Caenorhabditis elegans Tauopathy
Source: Int J Mol Sci. 2023 Dec 24;25(1):280. doi: 10.3390/ijms25010280 (PMC10778855; doi:10.3390/ijms25010280)
Supplement: Supplementary file 1 [file ijms-25-00280-s001.zip]

Archive with 1 entries (1 files):
- ijms-2712866-supplementary.pdf
